# Supplementary material for: Changes in the Mitochondria-Related Nuclear Gene Expression Profile during Human Oocyte Maturation by the IVM Technique
Source: Cells. 2022 Jan 16;11(2):297. doi: 10.3390/cells11020297 (PMC8774259; doi:10.3390/cells11020297)
Supplement: Supplementary file 1 [file cells-11-00297-s001.zip]

Archive with 1 entries (1 files):
- cells-1506836-supplementary.pdf
